# Supplementary material for: Comparative Analysis of AGPase Genes and Encoded Proteins in Eight Monocots and Three Dicots with Emphasis on Wheat
Source: Front Plant Sci. 2017 Jan 24;8:19. doi: 10.3389/fpls.2017.00019 (PMC5259687; doi:10.3389/fpls.2017.00019)
Supplement: Supplementary file 15 [file Presentation1.ZIP]

Archive with 23 entries (22 files):
- Supplementary Figures/Supplementary Figures/
- Supplementary Figures/Supplementary Figures/~$Pase Revised_Manuscript 23 Dec.doc
- Supplementary Figures/Supplementary Figures/~$pplementary Figure Legends.docx
- Supplementary Figures/Supplementary Figures/~WRL2827.tmp
- Supplementary Figures/Supplementary Figures/Supplementary Figure 1.tif
- Supplementary Figures/Supplementary Figures/Supplementary Figure 10.tif
- Supplementary Figures/Supplementary Figures/Supplementary Figure 11 .tif
- Supplementary Figures/Supplementary Figures/Supplementary Figure 12.tif
- Supplementary Figures/Supplementary Figures/Supplementary Figure 13.tif
- Supplementary Figures/Supplementary Figures/Supplementary Figure 14.tif
- Supplementary Figures/Supplementary Figures/Supplementary Figure 15.tif
- Supplementary Figures/Supplementary Figures/Supplementary Figure 16.tif
- Supplementary Figures/Supplementary Figures/Supplementary Figure 17.tif
- Supplementary Figures/Supplementary Figures/Supplementary Figure 2.tif
- Supplementary Figures/Supplementary Figures/Supplementary Figure 3.tif
- Supplementary Figures/Supplementary Figures/Supplementary Figure 4.docx
- Supplementary Figures/Supplementary Figures/Supplementary Figure 5.docx
- Supplementary Figures/Supplementary Figures/Supplementary Figure 6.tif
- Supplementary Figures/Supplementary Figures/Supplementary Figure 7A.docx
- Supplementary Figures/Supplementary Figures/Supplementary Figure 7B.docx
- Supplementary Figures/Supplementary Figures/Supplementary Figure 8.tif
- Supplementary Figures/Supplementary Figures/Supplementary Figure 9.tif
- Supplementary Figures/Supplementary Figures/Supplementary Figure Legends.docx
